# Supplementary material for: Identification of the 14-3-3 Gene Family in Bamboo and Characterization of Pe14-3-3b Reveals Its Potential Role in Promoting Growth
Source: Int J Mol Sci. 2022 Sep 23;23(19):11221. doi: 10.3390/ijms231911221 (PMC9569445; doi:10.3390/ijms231911221)
Supplement: Supplementary file 1 [file ijms-23-11221-s001.zip]

Archive with 2 entries (2 files):
- Figure supplementary.pdf
- Table Supplementary.xlsx
