# Supplementary material for: Identification of the 14-3-3 Gene Family in Bamboo and Characterization of Pe14-3-3b Reveals Its Potential Role in Promoting Growth
Source: Int J Mol Sci. 2022 Sep 23;23(19):11221. doi: 10.3390/ijms231911221 (PMC9569445; doi:10.3390/ijms231911221)
Supplement: Supplementary file 1 [file ijms-23-11221-s001.zip › Table Supplementary.xlsx]

## Sheet: Table S1
Table S1. Putative basic physical and chemical characteristics of 14-3-3 family genes in Olyra latifolia, Phyllostachys edulis, and Bonia amplexicaulis (Ba: B. amplexicaulis; Ol: O. latifolia; Pe: P. edulis).
Gene Names	Sequence IDs	Length of Proteins (aa)	MW (kDa)	pI	Aliphatic Index	Grand average of Hydropathicity	Subcellular Localization
Ol14-3-3a	Ola009883.1	260	29.2	4.83	85.31	-0.455	Nucleus
Ol14-3-3b	Ola017809.1	279	31.4	4.74	88.85	-0.372	Nucleus
Ol14-3-3c	Ola019262.1	262	29.82	4.71	85.34	-0.511	Nucleus
Ol14-3-3d	Ola029666.1	256	28.82	4.8	86.21	-0.452	Nucleus
Ol14-3-3e	Ola034304.1	273	28.86	4.88	84.07	-0.307	Nucleus
Ol14-3-3f	Ola036726.1	248	30.25	4.71	84.76	-0.45	Nucleus
Ol14-3-3g	Ola036752.1	263	28.09	5.2	80.32	-0.312	Cytoplasm Nucleus
Ol14-3-3h	Ola037970.1	263	29.17	4.8	81.83	-0.458	Nucleus
Pe14-3-3a	PH02Gene06378.t1	263	29.14	4.79	81.83	-0.452	Nucleus
Pe14-3-3b	PH02Gene09923.t1	261	29.28	4.86	85.33	-0.454	Nucleus
Pe14-3-3c	PH02Gene13908.t1	260	29.15	4.82	84.92	-0.467	Nucleus
Pe14-3-3d	PH02Gene15240.t1	256	28.77	4.75	86.21	-0.44	Nucleus
Pe14-3-3e	PH02Gene19868.t1	261	28.65	4.82	83.95	-0.297	Nucleus
Pe14-3-3f	PH02Gene21972.t1	262	29.68	4.84	86.45	-0.468	Nucleus
Pe14-3-3g	PH02Gene26029.t1	286	32.2	5.29	83.64	-0.503	Nucleus
Pe14-3-3h	PH02Gene26176.t1	263	28.76	4.84	83.35	-0.323	Nucleus
Pe14-3-3i	PH02Gene44376.t1	263	29.15	4.79	82.93	-0.446	Nucleus
Pe14-3-3j	PH02Gene15394.t1	274	30.08	4.76	86.24	-0.365	Nucleus
Pe14-3-3k	PH02Gene25395.t2	293	32.41	4.72	82.66	-0.413	Nucleus
Pe14-3-3l	PH02Gene31988.t1	270	29.94	4.73	83.59	-0.429	Nucleus
Pe14-3-3m	PH02Gene24592.t1	237	26.77	5.7	82.78	-0.162	Cytoplasm Nucleus
Pe14-3-3n	PH02Gene13806.t1	256	29.01	4.76	86.56	-0.516	Nucleus
Pe14-3-3o	PH02Gene03970.t1	285	32.48	4.84	84.28	-0.399	Nucleus
Pe14-3-3like1	PH02Gene15395.t1	235	26.32	4.86	90.17	-0.386	Nucleus
Pe14-3-3like2	PH02Gene41983.t1	235	26.69	4.84	89.32	-0.425	Nucleus
Pe14-3-3like3	PH02Gene27484.t1	235	26.48	4.78	88.47	-0.449	Nucleus
Pe14-3-3like4	PH02Gene15924.t1	236	27.02	8.58	79.45	-0.505	Cytoplasm Nucleus
Pe14-3-3like5	PH02Gene10207.t1	179	19.85	5.83	80.73	-0.356	Cytoplasm Nucleus
Pe14-3-3like6	PH02Gene24140.t1	117	13.05	8.76	75.13	-0.451	Nucleus
Pe14-3-3like7	PH02Gene27485.t1	246	27.49	6.03	80.93	-0.384	Nucleus
Pe14-3-3like8	PH02Gene37734.t1	106	12.12	5.02	81.13	-0.367	Nucleus
Pe14-3-3like9	PH02Gene38602.t1	368	42.02	8.57	94.51	-0.317	Nucleus
Pe14-3-3like10	PH02Gene41920.t1	417	45.68	8.87	79.83	-0.135	Chloroplast Nucleus
Pe14-3-3like11	PH02Gene49865.t1	280	30.87	5.16	97.16	0.129	Chloroplast Cytoplasm Nucleus
Pe14-3-3like12	PH02Gene50312.t1	186	20.99	5.24	81.88	-0.513	Nucleus
Pe14-3-3like13	PH02Gene05528.t1	139	14.52	10.19	87.05	0.219	Chloroplast Cytoplasm
Pe14-3-3like14	PH02Gene06480.t1	257	40.43	5.19	79.44	-0.336	Cytoplasm Nucleus
Pe14-3-3like15	PH02Gene08657.t1	106	11.77	8.82	68.25	-0.603	Nucleus
Pe14-3-3like16	PH02Gene22795.t1	333	37.16	8.95	98.47	-0.038	Nucleus
Pe14-3-3like17	PH02Gene23482.t1	318	36.12	8.82	73.14	-0.607	Cytoplasm Nucleus
Pe14-3-3like18	PH02Gene46296.t1	132	14.44	7.57	73.18	0.155	Cytoplasm
Pe14-3-3like19	PH02Gene46995.t1	156	17.22	10.04	69.69	-0.274	Nucleus
Pe14-3-3like20	PH02Gene38938.t1	130	14.41	4.33	105.08	0.224	Cytoplasm Nucleus
Pe14-3-3like21	PH02Gene51106.t1	124	13.25	4.42	87058	-0.212	Nucleus
Ba14-3-3a	Bam036229.1	246	27.95	5.02	92.07	-0.313	Nucleus
Ba14-3-3b	Bam032212.1	256	28.85	4.8	86.6	-0.47	Nucleus
Ba14-3-3c	Bam024715.1	262	29.78	4.74	86.45	-0.487	Nucleus
Ba14-3-3d	Bam027730.1	256	28.97	4.75	85.04	-0.498	Nucleus
Ba14-3-3e	Bam022558.1	262	29.85	4.76	83.85	-0.541	Nucleus
Bal14-3-3f	Bam026604.1	260	29.15	4.86	86.42	-0.426	Nucleus
Ba14-3-3g	Bam004283.1	248	27072	4.89	87.42	-0.416	Nucleus
Ba14-3-3h	Bam020298.4	276	31.34	4.73	97.61	-0.246	Nucleus
Ba14-3-3i	Bam038749.1	248	28.24	4.78	87.02	-0.498	Nucleus
Ba14-3-3j	Bam044800.1	260	29.15	4.77	85.09	-0.441	Nucleus
Ba14-3-3k	Bam013820.2	263	29.13	4.8	84.03	-0.416	Nucleus
Ba14-3-3l	Bam043619.1	287	31.66	4.77	77.04	-0.491	Nucleus
Ba14-3-3m	Bam038034.1	247	27.72	4.82	86.6	-0.467	Nucleus
Ba14-3-3n	Bam032359.1	251	27.74	4.8	89.96	-0.237	Nucleus

## Sheet: Table S2
Table S2. Basic sequence information of 14-3-3s in five plant species (At: A. thaliana; Ba: B. amplexicaulis; Ol: O. latifolia; Os: O. sativa; Pe: P. edulis).
Species	Protein Names	Protein IDs	Protein Sequences	Length of Proteins (aa)
Arabidopsis thaliana	ATGRF1	AT4G09000.2	MATPGASSARDEFVYMAKLAEQAERYEEMVEFMEKVAKAVDKDELTVEERNLLSVAYKNVIGARRASWRIISSIEQKEESRGNDDHVSLIRDYRSKIETELSDICDGILKLLDTILVPAAASGDSKVFYLKMKGDYHRYLAEFKSGQERKDAAEHTLTAYKAAQDIANSELAPTHPIRLGLALNFSVFYYEILNSPDRACNLAKQAFDEAIAELDTLGEESYKDSTLIMQLLRDNLTLWTSDMQIWISSLFDAFFWSNSDFGDCQLFYILIHSSILLSCGLILIMMILSNVFFNQDDVADDIKEAAPAAAKPADEQQS	318
	ATGRF2	AT1G78300.1	MASGREEFVYMAKLAEQAERYEEMVEFMEKVSAAVDGDELTVEERNLLSVAYKNVIGARRASWRIISSIEQKEESRGNDDHVTAIREYRSKIETELSGICDGILKLLDSRLIPAAASGDSKVFYLKMKGDYHRYLAEFKTGQERKDAAEHTLAAYKSAQDIANAELAPTHPIRLGLALNFSVFYYEILNSPDRACNLAKQAFDEAIAELDTLGEESYKDSTLIMQLLRDNLTLWTSDMQDDAADEIKEAAAPKPTEEQQ	259
	ATGRF3	AT5G38480.1	MSTREENVYMAKLAEQAERYEEMVEFMEKVAKTVDVEELSVEERNLLSVAYKNVIGARRASWRIISSIEQKEESKGNEDHVAIIKDYRGKIESELSKICDGILNVLEAHLIPSASPAESKVFYLKMKGDYHRYLAEFKAGAERKEAAESTLVAYKSASDIATAELAPTHPIRLGLALNFSVFYYEILNSPDRACSLAKQAFDDAIAELDTLGEESYKDSTLIMQLLRDNLTLWTSDMTDEAGDEIKEASKPDGAE	255
	ATGRF4	AT1G35160.2	MAAPPASSSAREEFVYLAKLAEQAERYEEMVEFMEKVAEAVDKDELTVEERNLLSVAYKNVIGARRASWRIISSIEQKEESRGNDDHVTTIRDYRSKIESELSKICDGILKLLDTRLVPASANGDSKVFYLKMKGDYHRYLAEFKTGQERKDAAEHTLTAYKAAQDIANAELAPTHPIRLGLALNFSVFYYEILNSPDRACNLAKQAFDEAIAELDTLGEESYKDSTLIMQLLRDNLTLWTSDMQFCIMYDNTLMSFLVLISDSVVLISTINQDESPEEIKEAAAPKPAEEQKEI	295
	ATGRF5	AT5G16050.1	MSSDSSREENVYLAKLAEQAERYEEMVEFMEKVAKTVETEELTVEERNLLSVAYKNVIGARRASWRIISSIEQKEDSRGNSDHVSIIKDYRGKIETELSKICDGILNLLEAHLIPAASLAESKVFYLKMKGDYHRYLAEFKTGAERKEAAESTLVAYKSAQDIALADLAPTHPIRLGLALNFSVFYYEILNSSDRACSLAKQAFDEAISELDTLGEESYKDSTLIMQLLRDNLTLWTSDLNDEAGDDIKEAPKEVQKVDEQAQPPPSQ	268
	ATGRF6	AT5G10450.4	MAATLGRDQYVYMAKLAEQAERYEEMVQFMEQLVTGATPAEELTVEERNLLSVAYKNVIGSLRAAWRIVSSIEQKEESRKNDEHVSLVKDYRSKVESELSSVCSGILKLLDSHLIPSAGASESKVFYLKMKGDYHRYMAEFKSGDERKTAAEDTMLAYKAAQDIAAADMAPTHPIRLGLALNFSVFYYEILNSSDKACNMAKQAFEEAIAELDTLGEESYKDSTLIMQLLRDNLTLWTSDMQTNQMHHIRDIKEHVKTEITAKPCVLSYYYSM	273
	ATGRF7	AT3G02520.1	MSSSREENVYLAKLAEQAERYEEMVEFMEKVAKTVDTDELTVEERNLLSVAYKNVIGARRASWRIISSIEQKEESRGNDDHVSIIKDYRGKIETELSKICDGILNLLDSHLVPTASLAESKVFYLKMKGDYHRYLAEFKTGAERKEAAESTLVAYKSAQDIALADLAPTHPIRLGLALNFSVFYYEILNSPDRACSLAKQAFDEAISELDTLGEESYKDSTLIMQLLRDNLTLWNSDINDEAGGDEIKEASKHEPEEGKPAETGQ	265
	ATGRF8	AT5G65430.3	MATTLSRDQYVYMAKLAEQAERYEEMVQFMEQLVSGATPAGELTVEERNLLSVAYKNVIGSLRAAWRIVSSIEQKEESRKNEEHVSLVKDYRSKVETELSSICSGILRLLDSHLIPSATASESKVFYLKMKGDYHRYLAEFKSGDERKTAAEDTMIAYKAAQDVAVADLAPTHPIRLGLALNFSVFYYEILNSSEKACSMAKQAFEEAIAELDTLGEESYKDSTLIMQLLRDNLTLWTSDMQVCPILYFHIQLHHQKLAY	260
	ATGRF9	AT2G42590.3	MGSGKERDTFVYLAKLSEQAERYEEMVESMKSVAKLNVDLTVEERNLLSVGYKNVIGSRRASWRIFSSIEQKEAVKGNDVNVKRIKEYMEKVELELSNICIDIMSVLDEHLIPSASEGESTVFFNKMKGDYYRYLAEFKSGNERKEAADQSLKAYEIATTAAEAKLPPTHPIRLGLALNFSVFYYEIMNAPERACHLAKQAFDEAISELDTLNEESYKDSTLIMQLLRDNLTLWTSDISEEGGDDAHKTNGSAKPGAGGDDAEVSIRDSFTRGKSN	276
	ATGRF10	AT1G22300.1	MENEREKQVYLAKLSEQTERYDEMVEAMKKVAQLDVELTVEERNLVSVGYKNVIGARRASWRILSSIEQKEESKGNDENVKRLKNYRKRVEDELAKVCNDILSVIDKHLIPSSNAVESTVFFYKMKGDYYRYLAEFSSGAERKEAADQSLEAYKAAVAAAENGLAPTHPVRLGLALNFSVFYYEILNSPESACQLAKQAFDDAIAELDSLNEESYKDSTLIMQLLRDNLTLWTSDLNEEGDERTKGADEPQDEN	254
	ATGRF11	AT1G34760.1	MENERAKQVYLAKLNEQAERYDEMVEAMKKVAALDVELTIEERNLLSVGYKNVIGARRASWRILSSIEQKEESKGNEQNAKRIKDYRTKVEEELSKICYDILAVIDKHLVPFATSGESTVFYYKMKGDYFRYLAEFKSGADREEAADLSLKAYEAATSSASTELSTTHPIRLGLALNFSVFYYEILNSPERACHLAKRAFDEAIAELDSLNEDSYKDSTLIMQLLRDNLTLWTSDLEEGGEQSKGHNQQDEVNKI	255
	ATGRF12	AT1G26480.1	MSSSGSDKERETFVYMAKLSEQAERYDEMVETMKKVARVNSELTVEERNLLSVGYKNVIGARRASWRIMSSIEQKEESKGNESNVKQIKGYRQKVEDELANICQDILTIIDQHLIPHATSGEATVFYYKMKGDYYRYLAEFKTEQERKEAAEQSLKGYEAATQAASTELPSTHPIRLGLALNFSVFYYEIMNSPERACHLAKQAFDEAIAELDTLSEESYKDSTLIMQLLRDNLTLWTSDLPEDGGEDNIKTEESKQEQAKPADATEN	268
	ATGRF13	AT1G78220.1	MENEREKLIYLAKLGCQAGRYDDVMKSMRKVCELDIELSEEERDLLTTGYKNVMEAKRVSLRVISSIEKMEDSKGNDQNVKLIKGQQEMVKYEFFNVCNDILSLIDSHLIPSTTTNVESIVLFNRVKGDYFRYMAEFGSDAERKENADNSLDAYKVAMEMAENSLAPTNMVRLGLALNFSIFNYEIHKSIESACKLVKKAYDEAITELDGLDKNICEESMYIIEMLKYNLSTWTSGDGNGNKTDG	245
Bonia amplexicaulis	Ba14-3-3a	Bam036229.1	MSREEHVYMAKLAEQAERYEEMVEYMEKVAKTVDIEELTVEERNLLSVAYKNVIGARRASWRIVSSIEQKEESRGNEDHVGLIKEYRGKIEAELSKICDGILKLLDSHLVPSSTAAESKVFYLKMKGDYHRYLAEFKTGTERKEAAESTMVAYKAAQDIALAELAPTHPIRLGLALNFSVFYYEILNSPDKACNLAKQAFDEAISELDTLGEESYKDSTLIMQLLRDNLTLWTSDITVFTAWLPAS	246
	Ba14-3-3b	Bam032212.1	MSREENVYMAKLAEQAERYEEMVEYMEKVAKTVDVEELTVEERNLLSVAYKNVIGARRASWRIVSSIEQKEENRGNEEHVTLIKEYRGKIEAELSKICDGILKLLDSHLVPSSTAAESKVFYLKMKGDYHRYLAEFKAGAERKEAAESTMVAYKAAQDIALAELAPTHPIRLGLALNFSVFYYEILNSPDKACNLAKQAFDEAISELDTLGEESYKDSTLIMQLLRDNLTLWTSDLTEDSAEEGKEASKGEAGEGQ	256
	Ba14-3-3c	Bam024715.1	MSQPAELSREENVYMAKLAEQAERYEEMVEFMEKVAKTVDSEELTVEERNLLSVAYKNVIGARRASWRIISSIEQKEESRGNEDRVTLIKDYRGKIETELTKICDGILKLLDYHLVPSSTAPESKVFYLKMKGDYYRYLAEFKTGAERKDAAENTMVAYKAAQDIALTELPPTHPIRLGLALNFSVFYYEILNSPDRACNLAKQAFDEAISELDTLSEESYKDSTLIMQLLRDNLTLWTSDISEVAAEEIKEAPKGESGDGQ	262
	Ba14-3-3d	Bam027730.1	MSREEHVYMAKLAEQAERYEEMVEYMEMVAKTVDVEELTVEERNLLSVAYKNVIGARRASWRIVSSIEQKEESRGNEDHVGLIKEYRGKIEAELSKICDGILKLLDSHLVPSSTAAESKVFYLKMKGDYHRYLAEFKTDTERKEAAESTMVAYKAAQDIALAELAPTHPIRLGLALNFSVFYYEILNSPDKACNLAKQAFDEAISELDTLGEESYKDSTLIMQLLRDNLTLWTSDITEEGGSDENKEAPKESGDGQ	256
	Ba14-3-3e	Bam022558.1	MSAPAELSREENVYMAKLAEQAERYEEMVEFMEKVAKTVGSEELTVEERNLLSVAYKNVIGARRASWRIISSIEQKEESRGNEDRVTLIKDYRGKIETELTKICDGILKLLETHLVPSSTAPESKVFYLKMKGDYYRYLAEFKTEAERKDAGENTMVAYKAAQDIALTELPPTHPIRLGLALNFSVFYYEILNSPDRACNLAKQAFDEAISELDTLSEESYKDSTLIMQLLRDNLTLWTSDITEDAAEETREAPKRDSSEGQ	262
	Bal14-3-3f	Bam026604.1	MSTAEATREENVYMAKLAEQAERYEEMVEFMEKVAKTADVGELTVEERNLLSVAYKNVIGARRASWRIISSIEQKEESRGNESYVASIKVYRSRIETELSKICDGILKLLDSHLVPSATAAESKVFYLKMKGDYHRYIAEFKSGAERKEAAENTLVAYKSAQDIALAELATTHPIRLGLALNFSVFYYEILNSSDRACNLAKQAFDEAIAELDSLGEESYKDSTLIMQLLRDNLTLWTSDNAEDGGDEIKEASKPEGEGH	260
	Ba14-3-3g	Bam004283.1	MAKLAEQAERYEEMVEYMEKVAKTVDVEELTVEERNLLSVAYKNVIGARRASWRIVSSIEQKEETRGNEGHVTLIKEYRGKIEAELSKICDGILKLLDSHLVPSSTAAESKVFYLKMKGDYHRYLAEFKTGAERKEAAESTMVAYKAAQDTALAELAPTHPIRLGLALNFSVFYYEILNSPDKACNLAKQAFDEAISELDTLGEESYKDSTLIMQLLRDNLTLWTSDLTEDGAEGGKEASKGEAVEGQ	248
	Ba14-3-3h	Bam020298.4	MAKLAEQAERYEEMVEYMEKVAKTVDVEELTVEERNLLSVAYKNVIGARRASWRIVSSIEQKEETRGNEEHVTLIKEYRGKIEAELSKICDGILKLIDSHLVPSSTAAESKVFYLKMKGDYHRYLAEFKTGAERKEAAESTMVAYKAAQDIALAELAPTHPIRLGLALNFSVFYYEILNSPDKACNLAKQAFDEAISELDTLGEESYKDSTLIMQLLRDNLTLWTSDLTAFDEAISELDTLGEESYKDSTLIMQLLRDNLTLWTSDLTVSPVLWLF	276
	Ba14-3-3i	Bam038749.1	MAKLAEQAERYEEMVEFMEKVAKTVDSEELTVEERNLLSVAYKNVIGARRASWRIISSIEQKEESRGNEDRVTLIKDYRGKIETELTKICDGILKLLETHLVPSSTAPESKVFYLKMKGDYYRYLAEFKTGADRKDAAENTMVAYKAAQDIALAELPPTHPIRLGLALNFSVFYYEILNSPDRACNLAKQAFDEAISELDTLSEESYKDSTLIMQLLRDNLTLWTSDITEDTAEEIREAPKHDSSDGQ	248
	Ba14-3-3j	Bam044800.1	MSTAEATREENVYMAKLAEQAERYEEMVEFMEKVAKAADVGELTVEERNLLSVAYKNVIGARRASWRIISSIEQKEESRGNESYVASIKEYHSRIETELSKICDGILKLLDSYLIPSATAAESKVFYLKMKGDYHRYLAEFKSGAERKEAAENTLVAYKSAQDIALAELPTTHPIRLGLALNFSVFYYEILSSPDRACNLAKQAFDEAIADLDSLGEESYKDSTLIMQLLRDNLTLWTSDNADDGGDEIKEASKPEGEGH	260
	Ba14-3-3k	Bam013820.2	MSPAEPTREECVYLAKLAEQAERYEEMVEFMERVARAAGAGDELSVEERNLLSVAYKNVIGARRASWRIISSIEQKEEGRGNEAHAATIRSYRSKIEAELARICDGILALLDSHLVPSAGAAESKVFYLKMKGDYHRYVAEFKSGAERKEAAESTMNAYKAAQDIALADLAPTHPIRLGLALNFSVFYYEILNSPDRACNLAKQAFDEAISELDSLGEESYKDSTLIMQLLRDNLTLWTSDTNEDGVDEIKEAPAPKESGDGP	263
	Ba14-3-3l	Bam043619.1	MSPAEPTREESVYMAKLAEQAERYEEMMEFMERVARAAGASDELSVEERNLLSVAYKNVIGARRASWRIISSIEQKEEGRGNEAHAATIRSYRGKIEAELARICDGILALLDSHLVPSAGPAESKVFYLKMKGDYHRYLAEFKSGAERKEAAESTMNAYKAAQDIALADLAPTHPIRLGLALNFSVFYYEILNSPDRACNLAKQAFDEAISELDSLGEDSYKDSTLIMQLLRDNLTLWTSDTNEDGGDESKEAPAGPAPKESGDGQMNPSSPYWSLESLCSGLKPAE	287
	Ba14-3-3m	Bam038034.1	MAKLAEQAERYEEMVEFMENVAKTADVGELTVEERNLLSVAYKNVIGARRASWRIISSIEQKEESRGNESYVASIKEYRGRIETELSKICDGILKLLDSHLVPSTTAAESKVFYLKMKGDYHRYLAEFKSGAERKEAAENTLVSYKSAQDIALAELPTTHPIRLGLALNFSVFYYEILNSPDRACNLAKQAFDDAIAELDSLGEESYKDSTLIMQLLRDNLTLWTSDNAEDGGDEIKEASKPEGEGH	247
	Ba14-3-3n	Bam032359.1	MVYMAKLAEQAERYEEMVEFMEKVVAAAGAGGGELTVEERNLLSVAYKNVIGARRASWRIVSSIEQKEDGRGAAGHAAVARGYRARVEAELTNICAGILRLLDDLLVPVAAAVDAKIFYLKMKGDYHRYLAEFKTGAERKDAADSTLVAYQAAQDIAMKELAPTHPIRLGLALNFSVFYYEILNSPDRACSLAKQAFDEAIAELDSLGEDSYKDSTLIMQLLRDNLTLWTSDMQDDGGDEMRDASKPEDEH	251
Olyra latifolia	Ol14-3-3a	Ola009883.1	MSTAEATREENVYMAKLAEQAERYEEMVEFMEKVAKTADVGELTVEERNLLSVAYKNVIGARRASWRIISSIEQKEESRGNESYVASIKEYRSRIETELSKICDGILKLLDSHLVPSATAAESKVFYLKMKGDYHRYLAEFKSGAERKEAAENTLVAYKSAQDIALAELPTTHPIRLGLALNFSVFYYEILNSPDRACSLAKQAFDEAIAELDSLGEESYKDSTLIMQLLRDNLTLWTSDNAEDGGDEIKEASKPEGEAH	260
	Ol14-3-3b	Ola017809.1	MSQPAELSREENVYMAKLAEQAERYEEMVEFMEKVAKTVDSEELTVEERNLLSVAYKNVIGARRASWRIISSIEQKEESRGNEDRVTLIKDYRGKIETELTKICDGILKLLDSHLVPSSTAGESKVFYLKMKGDYYRYLAEFKTGAERKDAADNTMVAYKAAQVVCLSCFTVLTLSSVGRDIALAELPPTHPIRLGLALNFSVFYYEILNSPDRACNLAKQAFDEAISELDTLSEESYKDSTLIMQLLRDNLTLWTSDISEDAAEEIKEAPKGESGDGQ	279
	Ol14-3-3c	Ola019262.1	MSAPAELSREENVYMAKLAEQAERYEEMVEFMEKVAKTVDSEELTVEERNLLSVAYKNVIGARRASWRIISSIEQKEDSRGNEDRVTLIKDYRGKIETELTKICDGILKLLETHLVPSSTAPESKVFYLKMKGDYYRYLAEFKTGAERKDAAENTMVAYKAAQDIALAELPPTHPIRLGLALNFSVFYYEILNSPDRACNLAKQAFDEAISELDTLSEESYKDSTLIMQLLRDNLTLWTSDITEDTAEEIRETPKPDSSEGQ	262
	Ol14-3-3d	Ola029666.1	MSREENVYMAKLAEQAERYEEMVEFMEKVAKTVDVEELTVEERNLLSVAYKNVIGARRASWRIVSSIEQKEETRGNEEHVTLIKEYRGKIEAELSKICDGILKLLDSHLVPSSTAAESKVFYLKMKGDYHRYLAEFKTGAERKEAAESTMVAYKAAQDIALAELAPTHPIRLGLALNFSVFYYEILNSPDKACNLAKQAFDEAISELDTLGEESYKDSTLIMQLLRDNLTLWTSDLTEDGAEEGKEASKGEAGEGQ	256
	Ol14-3-3e	Ola034304.1	MAAAAGGGAREEMVYMAKLAEQAERYEEMVEFMEKVVAAAGAGGGELTVEERNLLSVAYKNVIGARRASWRIVSSIEQKEEGRGAAGHAAAARGYRARVEAELTNICAGILRLLDERLVPAAAVVDAKVFYLKMKGDYHRYLAEFKTGAERKDAADSTLAAYQAAQDIAMKELPPTHPIRLGLALNFSVFYYEILNSPDRACSLAKQAFDEAIAELDSLGEDSYKDSTLIMQLLRDNLTLWTSDMQDDGGDEMRDANKPEDEH	273
	Ol14-3-3f	Ola036726.1	MASPSREDLVYTAKLAEQAERYDEMVEAMNNVAKLDTELTVEERNLLSVGYKNVIGAKRASLRILASIEMKEDSKGNESHVNQIVEYRHKVEAKLDKICCDVIDIIDRHIIPFSSGGAESSVFYYKMKGDYYRYLAEFKVGPEKTEVSEQSLKAYETASKRAEADLSPTHPIRLGLALNISVFYYEIMNSPDRACELAKQAFDEAVSELDSLNEESYKDSTLILQLLRDNLTLWNSDMADDADDAREGAGKPGAPGIAVEGIGKSSAPGDSAE	248
	Ol14-3-3g	Ola036752.1	MEEREKLVYMAKLAQHADRYDDMVEYMKKLAKMDVDMSAEERDLFSAGFKNTINARRVSCKTLSSLEQKVATGEQAGVMINGYKKKVEDELRKACNEILSIIAIHCLPMANSVENTVFVYKMKGDLYCYMAEFGTETEKDEAAEQSLMFYQHAMVVASAELSPTHHLRLGLALNFSIFFSEIKNSRARAFQVAKQAFDEATAEINSVGVEVYRDSKLYMHLLKDKLALWAPELTGGETSKDIDADMED	263
	Ol14-3-3h	Ola037970.1	MSPAEPTREESVYMAKLAEQAERYEEMVEFMERVARAAGAGDELSVEERNLLSVAYKNVIGARRASWRIISSIEQKEEGRGNEAHAATIRTYRTKIEAELARICDGILALLDSHLVPSAGAAESKVFYLKMKGDYHRYLAEFKSGTERKEAAESTMNAYKAAQDIALADLAPTHPIRLGLALNFSVFYYEILNSPDRACNLAKQAFDEAISELDSLGEESYKDSTLIMQLLRDNLTLWTSDTNEDGGDEIKEAAAPKESGDGQ	263
Oryza sativa	OsGF14a	LOC_Os08g37490.1	MAAAAGGGTREEMVYMAKLAEQAERYEEMVEFMEKVVTAAAAGGGGELTVEERNLLSVAYKNVIGARRASWRIVSSIEQKEEGRGAAGHAAAARSYRARVEAELSNICAGILRLLDERLVPAAAAVDAKVFYLKMKGDYHRYLAEFKTGAERKDAADATLAAYQAAQDIAMKELSPTHPIRLGLALNFSVFYYEILNSPDRACTLAKQAFDEAISELDTLGEESYKDSTLIMQLLRDNLTLWTSDMQDDGGDEMRDATKPEDEH*	265
	OsGF14b	LOC_Os04g38870.3	MSAQAELSREENVYMAKLAEQAERYEEMVEFMEKVAKTVDSEELTVEERNLLSVAYKNVIGARRASWRIISSIEQKEESRGNEDRVTLIKDYRGKIETELTKICDGILKLLESHLVPSSTAPESKVFYLKMKGDYYRYLAEFKTGAERKDAAENTMVAYKAAQDIALAELPPTHPIRLGLALNFSVFYYEILNSPDRACNLAKQAFDEAISELDTLSEESYKDSTLIMQLLRDNLTLWTSDISEDTAEEIREAPKRDSSEGQ*	263
	OsGF14c	LOC_Os08g33370.2	MSREENVYMAKLAEQAERYEEMVEYMEKVAKTVDVEELTVEERNLLSVAYKNVIGARRASWRIVSSIEQKEEGRGNEEHVTLIKEYRGKIEAELSKICDGILKLLDSHLVPSSTAAESKVFYLKMKGDYHRYLAEFKTGAERKEAAESTMVAYKAAQDIALADLAPTHPIRLGLALNFSVFYYEILNSPDKACNLAKQAFDEAISELDTLGEESYKDSTLIMQLLRDNLTLWTSDLTEDGGDEVKEASKGDACEGQ*	257
	OsGF14d	LOC_Os11g34450.1	MSPAEPTREESVYKAKLAEQAERYEEMVEYMERVARAAGGASGGEELTVEERNLLSVAYKNVIGARRASWRIISSIEQKEEGRGNDAHAATIRSYRGKIEAELARICDGILALLDSHLVPSAGAAESKVFYLKMKGDYHRYLAEFKSGDERKQAAESTMNAYKAAQDIALADLAPTHPIRLGLALNFSVFYYEILNSPDRACNLAKQAFDEAISELDSLGEESYKDSTLIMQLLRDNLTLWTSDANDDGGDEIKEAAAPKEPGDQ*	266
	OsGF14e	LOC_Os02g36974.1	MSQPAELSREENVYMAKLAEQAERYEEMVEFMEKVAKTVDSEELTVEERNLLSVAYKNVIGARRASWRIISSIEQKEESRGNEDRCTLIKEYRGKIETELSKICDGILKLLDSHLVPSSTAPESKVFYLKMKGDYYRYLAEFKTGAERKDAAENTMVAYKAAQDIALAELPPTHPIRLGLALNFSVFYYEILNSPDRACNLAKQAFDEAISELDTLSEESYKDSTLIMQLLRDNLTLWTSDISEDAAEEIKEAPKGESGDGQ*	263
	OsGF14f	LOC_Os03g50290.2	MSPAEASREENVYMAKLAEQAERYEEMVEFMEKVAKTTDVGELTVEERNLLSVAYKNVIGARRASWRIISSIEQKEESRGNEAYVASIKEYRSRIETELSKICDGILKLLDSHLVPSATAAESKVFYLKMKGDYHRYLAEFKSGAERKEAAENTLVAYKSAQDIALADLPTTHPIRLGLALNFSVFYYEILNSPDRACNLAKQAFDDAIAELDTLGEESYKDSTLIMQLLRDNLTLWTSDNAEDGGDEIKEAAKPEGEGH*	261
	OsGF14g	LOC_Os01g11110.2	MAPSDDLVYMAKLAEQAERYDEMVEAMNSVAKLDEGLTKEERNLLSVGYKNLIGAKRAAMRIIGSIELKEETKGKESHVRQTAEYRRKVEAEMDKICCDVINIIDKYLIPHSSGAESSVFYYKMKGDYYRYLAEFKTGTEKIEVSELSLNAYETASKTAQTDLTPTDPIRLGLALNISVFYCEIMNSPDKYVVSHSLPALIYT*	204
	OsGF14h	LOC_Os11g39540.1	MKEREKVVRLAKLAEQAERYDDMVEFMKTLARMDVDMSAEERLLFSVGFKKTIGARRASWRILESLEQKVTAGDQPGVTINGYKKKVEDELRAVCNEVLSIIAIHCLPLANSGENVVFFYKMKGDYYRYLAEFSTGTEKKAATDQSLMAYQAWPCAQLFSLLEIMNSPERASQVAKQALDEATAEINSAGVEGYKDSMLMMQLLKENLALWTSELTGGETSKDDDVVMEG*	231
Phyllostachys edulis	Pe14-3-3a	PH02Gene06378.t1	MSAPAELSREENVYMSKLAEQAERYEEMVEFMEKVAKTVDSEELTVEERNLLSVAYKNVIGARRASWRIISSVEQKEESRGNEDRVTLIKDYRGKIETELTKICDGILKLLDTHLVPSSTAPESKVFYLKMKGDYYRYLAEFKTGAERKDAAENTMVAYKAAQDIALAELPSTHPIRLGLALNFSVFYYEILNSPDRACNLAKQAFDEAISELDTLSEESYKDSTLIMQLLRDNLTLWTSDIMEDTAEETREAPKHDSRKVAVAACWWWHCIFAWLDETGAVCSG	263
	Pe14-3-3b	PH02Gene09923.t1	MSPAEPTREESVYMAKLAEQAERYEEMVEFMERVARAAGAADELSVEERNLLSVAYKNVIGARRASWRIISSIEQKEEGRGNEAHAATIRSYRGKIEAELARICDGILAVLDSHLVPSAGTAESKVFYLKMKGDYHRYLAEFKSAAERKEAAESTMNAYKAAQDIALADLAPTHPIRLGLALNFSVFYYEILNSPDRACNLAKQAFDEAISELDSLGEESYKDSTLIMQLLRDNLTLWTSDTNEDGGDDIKEAPAPKESGDGQ	261
	Pe14-3-3c	PH02Gene13908.t1	MSTAEATREANVYMAKLAEQAERYEEMVEFMEKVVKTADVGELTVEERNLLSVAYKNVIGARRASWRIISSIEQKEESRGNESYVATIKEYRSRIETELSKICDGILKLLDSHLVPSTTAAESKVFYLKMKGDYHRYLAEFKSGAERKEAAENTLVAYKSAQDIALAELPTTHPIRLGLALNFSVFYYEILNSPDRACNLAKQAFDEAIAELDSLGEESYKDSTLIMQLLRDNLTLWTSDNAEDGGDEIKEASKPEGEGGH	260
	Pe14-3-3d	PH02Gene15240.t1	MSTAEASHEENVYMAKLAEQAERYEEMVEFMEKVAKTADVGELTVEERNLLSVAYKNVIGARRASWRIISSIEQKEESRGNESYVASIKEYRSRIETELSKICDGILKLLDSHLVPSATAAESKVFYLKMKGDYHRYLAEFKSGAERKEAAENTLVAYKSAQDIALAELPTTHPIRLGLALNFSVFYYEILNSSDRACNLAKQAFDEAIAELDSLGEESYKDSTLIMQLLRDNLTLWTSDNADDGGDEIKEASKPEGEGH	256
	Pe14-3-3e	PH02Gene19868.t1	MSREENVYMAKLAEQAERYEEMVEYMEKVAKTVDVEELTVEERNLLSVAYKNVIGARRASWRIVSSIEQKEETRGNEEHVTLIKEYCGKIEAELSKICDGILKLLDSHLVPSSTAAESKVFYLKMKGDYHRYLAEFKTGAERKEAAESTMVAYKAAQDIALAELAPTHPIRLGLALNFSVFYYEILNSPDKACNLAKQAFDEAISELDTLGEESYKDSTLIMQLLRDNLTLWTSDLTEDGADEGKEASKGEAGEGQ	261
	Pe14-3-3f	PH02Gene21972.t1	MTAAAGGGAREEMVYMAKLAEQAERYEEMVEFMEKVVTAAVASGGELTVEERNLLSVAYKNVIGARRASWRIVSSIEQKEDGRGAAGHAAAARGYRARVEAELTNICAGILRLLDERLVPAAAAVDAKVFYLKMKGDYHRYLAEFKTGAERKDAGDSTLAAYQAAQDLAMKELPPTHPIRLGLALNFSVFYYEILNSPDRACSLAKQAFDEAIAELDSLGEDSYKDSTLIMQLLRDNLTLWTSDMQDDGGDEMRDASKPED	262
	Pe14-3-3g	PH02Gene26029.t1	MSQPAELSREENVYMAKLAEQAERYEEMVEFMEKVAKTVDSEELTVEERNLLSVAYKNVIGARRASWRIISSIEQKEESRGNEDRVTLIKDYRGKIETELTKICDGILKVLDCHLVPSSTAPESKVFYLKMKGDYYRYLAEFKTGAERKDAAENTMVAYKAAQDIALVELAPTHPIRLGLALNFSVFYYEILNSPDRACNLAKQAFDEAISELDTLSEESYKDSTLIMQLLRDNLTLWTSDISEDAAEEIKDAPKGESGDGQ	286
	Pe14-3-3h	PH02Gene26176.t1	MSREEHVYMAKLAEQAERYEEMVEYMEKVAKTVDVEELTVEERNLLSVAYKNVIGARRASWRIVSSIEQKEESRGNEDHVGLIKEYRGKIEAELSKICDGILKLLDSHLVPSSAAAESKVFYLKMKGDYHRYLAEFKAGTERKEAGESTMVAYKAAQDIALAELASTHPIRLGLALNFSVFYYEILNSPDKACNLAKQAFDEAISELDTLGEESYKDSTLIMQLLRDNLTLWTSDITEEGAGDENKEAPKESGDGTRLHKSHRLFGSRPGAHLAGRNVPEVFGWRP	263
	Pe14-3-3i	PH02Gene44376.t1	MGTAAGGGAREEMVYMAKLAEQAERYEEMVEFMEKVVAAAGAGGGELTVEERNLLSVAYKNVIGARRASWRIVSSIEQKEDGRGAAGHAAAARGYRARAEAELTNICAGILRLLDERLVPAAAAVDAKVFYLKMKGDYHRYLAEFKTGAERKDAADSTLAAYQAAQDIAIKELPPTHPIRLGLALNFSVFYYEILNSPDRACSLAKQAFDEAIAELDSLGEDSYKDSTLIMQLLRDNLTLWTSDMQDDGGDEMRDASKPEDEH	263
	Pe14-3-3j	PH02Gene15394.t1	MSPAEPTREESVYMAKLAEQAERYEEMVEFMERVARSAGAGDELSVEERNLLSVAYKNVIGARRASWRIISSIEQKEEGRGNEAHAATIRSYRGKIEAELARICDGILALLDSHLVPSSGAAESKVFYLKMKGDYHRYLAEFKSAAERKEAAESTMNAYKAAQDIALADLAPTHPIRLGLALNFSVFYYEILNSPDRACNLAKQAFDDAISELDSLGEESYKDSTLIMQLLRDNLTLWTSDTNEDGGDEIREAPAPKESGDGL	274
	Pe14-3-3k	PH02Gene25395.t2	MSREENVYMAKQAGQAERYEEMVEYMEKVAKTVDVEELTVEERNLLCVAYKNVIGARRASWRIVSSIEQEEETRGNEEHVTLIKEYRGKIEAELSKICDGILKLLDSHLVPSSTAAESEVFYLKMKGDYHRYLAEFKTGAERKEAAESTMVAYEAAQDIALAELAPTHPTRLRLALNFSVFYDEILNSPDKALNLAKQMFQPFLEAFDEANSELDTLGGESYDDIITLILQPLMHNLTLWTSDLTEDGAEEGKEASKVFGARALRYGLCCCSRW	293
	Pe14-3-3l	PH02Gene31988.t1	MASREDLVFTAKLAEQAERYDEMVEAMNSVAKLDTELTLEERNLLSVGYKNVIGAKRAALRILASIELKEETKGNESRVKQTTEYRHNVEAELDKICCDVIDIIDKHLIPFSSGAESSVFYYKMKGDYYRYLAEFKLGTEKNEVSEQSLKAYETASKTAEADLSPTHPIRLGLALNISVFYYEIMSSPDRACQLAKQAFDEAVSELDSLSEESYKDSTLIMQLLRDNFTLWNSDMADDTDDACEVTGKARVLGDAREGTGKASAPGDSAAVCNRGTSSPKVTDPLLADARISG	270
	Pe14-3-3m	PH02Gene24592.t1	MASREDLVFTAKLAEQAERYDEMLEAMNSVAKLDTELTVEERNLLSVGYKNVIGAKRASLRILASIELKEETKGNESRVKQTTEYRHNVEAELDKICCDVIDIIDKHLIPFSSGSESSVFYYKMKGDYYRYLAEFKLGTEKTEVSEQSLKAYETASKTAEADLSPTHPIRLGLALNIAVFYYEIMNSPDRACQLAKQAFDEAVSELDSLSEESYKDSTLIMQLLRDNLTLWNSDMADDAADAREVTGKASALGDARQGTGKASAPGDSAA	237
	Pe14-3-3n	PH02Gene13806.t1	MEEREKVVCMAKLAEQAERYDDMVEFMKKLARMDVDMSAEERHLFSVGFKNTIGARRASWRILSSLEQKAATGEQAGVMINGYKKKVGDEIRTVCNEILSIIAIHCLPLANSGENVVFFYKMKGDYYRFLAEFSTETEKKAAADQSIMAYQHAMVVASSELSPVHKIRLGVALNFSVFFYEIMNSRERACQVAKQAFDEATTEINYAGVEGYKDSTLMIQLLKDNLALWTSELTGGF	256
	Pe14-3-3o	PH02Gene03970.t1	MLREEHVYMAKLAEQAERYEEMVEYMEKVAKTVDVEELTVEERNLLSVAYKNVIGARRASWRIVSSIEQKEESRGNEDHVGLIKEYRGKIEAELSKICDGILKLLDSHLVPSSTAAESKVFYLKMKGDYHRYLAEFKTGTERKEDAESTMVAYKAAQDIALAELAPTHPIRLGLALNFSVFYYEILNSPDKACNLAKQAFDEAISELDTLGEESYKDSTLIMQLLRDNLTLWTSDLTEEGAGEENKDAPKESGDDQ	285
	Pe14-3-3like1	PH02Gene15395.t1	MVEYMEKVAKTVDVEELTVEERNLLSVAYKNVIGARRASWRIVSSIEQKEETRGNEEHVTLIKEYRGKIEAELSKICDGILKLLDSHLVPSSTAAESKVFYLKMKGDYHRYLAEFKTGAERKEAAESTMVAYKAAQDIALAELAPTHPIRLGLALNFSVFYYEILNSPDKACNLAKQAFDEAISELDTLGEESYKDSTLIMQLLRDNLTLWTSDLTEDAAEEGKEASKGEAGESQ	235
	Pe14-3-3like2	PH02Gene41983.t1	MVEFMEKVAKTVASEELTVEERNLLSVAYKNVIGARRASWRIISSIEQKEESRGNEDRVTLIKDYRGKIETELTKICDGILKLLETHLVPSSTAPESKVFYLKMKGDYYRYLAEFKTGAERKDAAENTMVAYKAAQDIALAELPPTHPIRLGLALNFSVFYYEILNSPDRACNLAKQAFDEAISELDTLSEESYKDSTLIMQLLRDNLTLWTSDIMEDTAEEIREAPKQDSSEGQ	235
	Pe14-3-3like3	PH02Gene27484.t1	MVEFMEKVAKTVDSEELTVEERNLLSVAYKNVIGSRRASWRIISSIEQKEESRGNEDRVTLIKDYRGKIETELTKICDGILKLLDSHLVPSSTAPESKVFYLKMKGDYYRYLAEFKTGAEKKDAGENTMVAYKAAQDIALAELPPTHPIRLGLALNFSVFYYEILNSPDRACNLAKQAFDEAISELDTLSEESYKDSTLIMQLLRDNLTLWTSDISEDAAEEIKEAPKGESGDGQ	235
	Pe14-3-3like4	PH02Gene15924.t1	MMKSHLNLRLTKRRLLMDLAVVPPNSIVIYEVELVSFVKDKESWDLHNAEKIEAAGTKKEEGNALFKLGKYASASKRYEKATKYIEYDTSFSEDEKKQSKQLKITCNLNNAACKLKLKDYKQAEKLCTKTASKTAEADLSPTHPIRLGLALNISVFYYEIMSSPDRACQLAKQAFDEAVSELDSRSEESYKDSTLIMQLLRDNFTLWNSDMAVSYRRHLCCYVPWHSFYQATPPSA	236
	Pe14-3-3like5	PH02Gene10207.t1	MKELPPTHPIRLGNALNFSVFYYEIINSSDRVCSLAKQAFDEAIAELNYLGEDSYKDSTLIMQLLRDNLTLWTSDMQVQHLPVAGNDAELEERILQHLAAAAAMGRAHHLVKKQAIKVPGCLPMMLTYDADQDAVVSSGNSTPVSSPRFFNRRHSTGQSTPDRAGPSDFQSFSDSLKSR	179
	Pe14-3-3like6	PH02Gene24140.t1	MALSVQKTSSRREYKVKDLSQADFGRLQIDLTEIEMSGLMACRAEYGRIYEEAARMDVDTSAEERHLFSISFKNTIGARRASWRILSSLEQKVATGEQAGVMISGYKKKVEGASSTS	117
	Pe14-3-3like7	PH02Gene27485.t1	MKMSQPAELSREENVYMAKLAEQAERYEEMAEFMEKVAKTVDSEELTVEERNLLSVAYKNVIGARRASWHIISSIEKKEKEQSCGSESCGSESSGSEDRVTLIKDYRGKTETELTKICDGILKLLDSHLVPSSTAPESKVFYLKMKGDYYRYLAEFKTGAEKKDADKNTMVAYKAAQDIALAELPPTHPIRLGLALNFLVLCNGGDGSSYYKIINSPDHAKHACNVAKKVCFLQQPPLCFIAVFVN	246
	Pe14-3-3like8	PH02Gene37734.t1	MVAYKAAQDFALAELSSTHPIRLGLALNFSVFYYEILNSADRACNHTKQVSIMNASPLDLLYQFFYNIYRSDFKESDNLTLWTSDITENTAKEIREAPKRDSSEGQ	106
	Pe14-3-3like9	PH02Gene38602.t1	MKELPPTHPIRLGHALNFSVFYYEILNSPDRVCSLAKQVAGPSGQMTWIRDGPVSLDSKNITEAVDNSFLRLGVDYIDLYQIHWPDRYVSMFRETEYDLSHHYTSVPIEEQLEVLRRAIHVGKIRYIGLSNKTPYGLMKFLQVSRNFLLHSNILIVQNSYNLLCQNFDSGLAECCHHESYPLHSTVINCYFLLASLACDRISLLAYSPLAMGILSGKYHSSDDGGPPDAIMNLFKGRNSEGEFRYNLSSPKLKEVVKKKVNPVASQAGVSASQWNNINSLLVLNIDNERRHNETPDVTQVHQLQSSRRRLKRCLEVIGWVIEPPLEVIIPAKRTSWPKTTVELSFELLDSKQDPKDRRLVRINRSSWS	368
	Pe14-3-3like10	PH02Gene41920.t1	MEEREKVVCMAKLAKQAKRYDGMAADMVEFMKKLARMDVDMSAEERHLFSISWCDDKRVQKESRGKGDYYRYLAEFSTQIEKKAAADQSLMAYQHAMVVASSELSPAHQIRLGLALNFSIFFYEITNSPSEGQPSIVDVRTNRRQNFDVVTSFLYGIILEVPCRSPVPTAPPPVAWPSCALGFPVRFGPGAVGLIADSFTYSFVLTAVGVLKLLVEGRKAHKAAVKTRFWWDAYTMSSMMEIDTMLDPLASPDPAAPLGEGQIRRACKALTDLTILMLDDKDGGVVGQRNRSFGRANKDAHGHCHDHHRRSSSGGSSGSGSGSHFRSLSWRVSRSWSAAHQLQAIGGGLPVPRAHDIAATGGLASAVYTMGAVLFVVAWALVAAIPCQDRGLQAHLSAP…	417
	Pe14-3-3like11	PH02Gene49865.t1	EGVAALWIGLGPNVARNAVINASELSRYDQVKQQTILKLSGFKDDAVTHLFAGLGASFFVVCVSSPVDVAFDEAIAELDSLGEDSYKDSTLIMQLLRDNLTLWTFDMQLNLNTIHLKCFKMMASVMNAVSLQESLEKIGVATRVQTSLRMQDVAEPYIRQRAMHHLEKGRVVIFGGFGASTGNPLFTTDTAAALRASENVVLKGAAGDSVYGCPPGSNRNVAFEHISYRELVARGFNAMDVIAITFCEENNVPVVLFNMLEPGNISKALCGDQVGTLVDQLGRTG	280
	Pe14-3-3like12	PH02Gene50312.t1	MAKLAEQAKRYEEMVEFMEKVANTVDSEELTVEERNLQFVAYKNVIGARRVSWRIISSVEQKEESHGNEDRVTLIKDYRGKIETELTKICDGILKLLDTHLVPSSTAPESKYLAETGAERKDAAENTMVAYKAAQDIALAEMPSTHPIRLGLALNFSVFYYEILNSPDRACNHAKQNFPSAQKGED	186
	Pe14-3-3like13	PH02Gene05528.t1	MKELSPTHPIRLGHALNFSVFYYEILNSPDCVCSLAKQAFDEAIAELDSLGEDSYKDSTLIMQLLRDNLTLWTSDMQVGDTPWLCEFSSLRTAKPNTQSALKKSFRNAAIAKCGGNEEKGRTLYTTYGSNGQWGLFDKLFGREDAQEPDPEGRVPQWSKASVQEMKDKFIAIGLGPRQVAQELQVGTTWSKK	139
	Pe14-3-3like14	PH02Gene06480.t1	MKELPPTHPIRLGHALNFSVFYYEILNSPDRVCSLAKQAFNEAIAELDSLGEDSYKDSTLIMQLLRDNLTLWTSDKQWGLFGKLFGREDAQEPDTEGRVPQWSKASVQEMKDKFIAVGLGWNGLPYFWGVFYAKKANSSTELLVTGMDYYPLEPINGPVNQLVSSLRFLNLWVCPDDEFYDPDVSLGSETEKSGACEDHKTLLRSKHEDAAAVPYEINIPKISKVGGTRTASRDKMEQESVGFIGLGNMGSYIARNLMMAGYKVTVYDMNEKAMKKFSDDGFPTKHTPFEVSEPRDVIITMLPSFAHVLRKTRLNLVVWWVVVCSEEDAKKRIYNVSCERYFGFGCEIDEASNKLEV	257
	Pe14-3-3like15	PH02Gene08657.t1	MAMRDVDADLLPPKLRTNHPSWGRSRLEQQLDPPGRLRIDIRTTSSSSSCTSSVFYYKMKGDYYRYLAEFKLGTEKTEVSEQSLKAYEASDLFSRACISCLKA	106
	Pe14-3-3like16	PH02Gene22795.t1	MAYKNVIGMRHVSWHIVSSIEQKEDGRAAATQGHSSRVEAELTNICVGILYLLDERLVPAAGTVDAKVFYLKMKDGYHHYLAKFKIGADSTLTTYQAAQDIAMKDLPPPHLIRLALTLNFSMFYYEILNSLGRACSITKQGSFGEILKANWRGTPIAVKRILPSLSDDRRVIHPNIVQFLGAITETKPLMLVTEFLRGGVLHQYVKDKGSLAPLTTVNFALDIARDWILTTMASKDAALFNQTEIAPILMDNGANVQSKNGQGETPLDRASAMLQYKMLQRMEELAASQRPNTRVIDSMYFGLLDYLFLFSIPSCVKDGVPLHKPFNDRKLLA	333
	Pe14-3-3like17	PH02Gene23482.t1	MEQHEPRVVTWDELKQQMRARFVPTHYRCSLHEKLIGLRQGLKSVDEYYKEMEQIIIHADVRENEEQAMAHLLAGMNYAIRRIVNHHQYNNMVELMHQAHEAEKQRVSSFSPRAPRHDLLPPFPVTAAATPFGFFPFLPRRIQPSTLGSSPSTPDPAVAPLRDAPTAVTAASPAPATAREQFELVSFVKDKESWDLHNAKKIEAAGTKKEEGNALFELGKYARASKRYEKAAKYIEYDTSFSEDEKKQSKQLKITYNLNNAACKLKLKDYKQAEKLCTKTASKTAEADLSPTHPIRLGLALNISVFYYEIVSSPDRAC	318
	Pe14-3-3like18	PH02Gene46296.t1	MSSADYGVPSQFFYYKMKGDYYRYLAEFKLGTEKTEVSEQSLKAYEASDLFSRACIRFSHSCEFVCYAVGCMGAAISVFDALPAKNPVSWTAVITGYSQVGMGVVSLQLFKKMGIEGVQPNKFVLASAASAC	132
	Pe14-3-3like19	PH02Gene46995.t1	MLAHASPHSRRPLSTARTGQIYSGHPLRLTPHFPYHARAFGSATKNPFPREICTTAPPPLRQQFTLALPAPSTPPPAARGAAAAGAVSAWGASASWKWAERKDAAENTMVAYKAAQDIALAELPSTHPIRLGLALKFSVFYYEILNSPNRACNHTKQVF	156
	Pe14-3-3like20	PH02Gene38938.t1	MKELPPTHPIRLGHALNFSIFYYEILNSPDRMCSLAKPMPVQIVACFQDVIVILQSVAPHACLLCASINDMDYLIKAFDEAIAELDSLGADSYKDSTLIMQLLRDNLTLWTSDMQNDGISDECSVATSVT	130
	Pe14-3-3like21	PH02Gene51106.t1	TASKTAEADLSPTHPIRLGLALNIAVFYYEIMNSPDRACQLAKQAFDEAVSELDSLSEESYKDSTLIMQLLRDNLTLWNSDMADDAADAREVTGKASALGDARQGTGKASAPVMEEVIAGRAGI	124

## Sheet: Table S3
Table S3. List of 14-3-3 orthologous gene pairs within Phyllostachys edulis and those between Phyllostachys edulis and Oryza sativa, Olyra latifolia, and Bonia amplexicaulis (Ba: B. amplexicaulis; Ol: O. latifolia; Os: O. sativa; Pe: P. edulis).
Pe-Pe	Pe-Os	Pe-Ol	Pe-Ba
Pe14-3-3like7/Pe14-3-3o	Pe14-3-3k/OsGF14g	Pe14-3-3b/Ol14-3-3a	Pe14-3-3n/Ba14-3-3g
Pe14-3-3like1/Pe14-3-3n	Pe14-3-3l/OsGF14g	Pe14-3-3c/Ol14-3-3a	Pe14-3-3d/Ba14-3-3g
Pe14-3-3b/Pe14-3-3c	Pe14-3-3o/OsGF14e	Pe14-3-3o/Ol14-3-3b	Pe14-3-3like1/Ba14-3-3g
Pe14-3-3n/Pe14-3-3d	Pe14-3-3f/OsGF14e	Pe14-3-3f/Ol14-3-3b	Pe14-3-3g/Ba14-3-3g
Pe14-3-3like1/Pe14-3-3d	Pe14-3-3like3/OsGF14e	Pe14-3-3like7/Ol14-3-3b	Pe14-3-4n/Ba14-3-3h
Pe14-3-3o/Pe14-3-3f	Pe14-3-3like2/OsGF14e	Pe14-3-3like2/Ol14-3-3b	Pe14-3-3d/Ba14-3-3h
Pe14-3-3like7/Pe14-3-3f	Pe14-3-3b/OsGF14f	Pe14-3-3o/Ol14-3-3c	Pe14-3-3like1/Ba14-3-3h
Pe14-3-3like2/Pe14-3-3f	Pe14-3-3c/OsGF14f	Pe14-3-3n/Ol14-3-3c	Pe14-3-3g/Ba14-3-3h
Pe14-3-3l/Pe14-3-3k	Pe14-3-3o/OsGF14b	Pe14-3-3d/Ol14-3-3c	Pe14-3-3o/Ba14-3-3e
Pe14-3-3n/Pe14-3-3g	Pe14-3-3f/OsGF14b	Pe14-3-3like1/Ol14-3-3c	Pe14-3-3f/Ba14-3-3e
Pe14-3-3d/Pe14-3-3g	Pe14-3-3like3/OsGF14b	Pe14-3-3f/Ol14-3-3c	Pe14-3-3like7/Ba14-3-3e
Pe14-3-3like1/Pe14-3-3g	Pe14-3-3like2/OsGF14b	Pe14-3-3g/Ol14-3-3c	Pe14-3-3like2/Ba14-3-3e
Pe14-3-3e/Pe14-3-3h	Pe14-3-3n/OsGF14c	Pe14-3-3like7/Ol14-3-3c	Pe14-3-3o/Ba14-3-3c
Pe14-3-3o/Pe14-3-3h	Pe14-3-3d/OsGF14c	Pe14-3-3like2/Ol14-3-3c	Pe14-3-3f/Ba14-3-3c
Pe14-3-3like3/Pe14-3-3like2	Pe14-3-3like1/OsGF14c	Pe14-3-3n/Ol14-3-3d	Pe14-3-3like7/Ba14-3-3c
	Pe14-3-3g/OsGF14c	Pe14-3-3d/Ol14-3-3d	Pe14-3-3b/Ba14-3-3f
	Pe14-3-3e/OsGF14a	Pe14-3-3like1/Ol14-3-3d	Pe14-3-3c/Ba14-3-3f
	Pe14-3-3h/OsGF14a	Pe14-3-3g/Ol14-3-3d	Pe14-3-5n/Ba14-3-3d
	Pe14-3-3a/OsGF14d	Pe14-3-3e/Ol14-3-3e	Pe14-3-3d/Ba14-3-3d
	Pe14-3-3i/OsGF14d	Pe14-3-3h/Ol14-3-3e	Pe14-3-3like1/Ba14-3-3d
	Pe14-3-3m/OsGF14h	Pe14-3-3a/Ol14-3-3f	Pe14-3-3g/Ba14-3-3d
		Pe14-3-3like14/Ol14-3-4f	Pe14-3-6n/Ba14-3-3b
		Pe14-3-3b/Ol14-3-5f	Pe14-3-3d/Ba14-3-3b
		Pe14-3-3k/Ol14-3-6f	Pe14-3-3like1/Ba14-3-3b
		Pe14-3-3l/Ol14-3-7f	Pe14-3-3g/Ba14-3-3b
		Pe14-3-3a/Ol14-3-3h	Pe14-3-3e/Ba14-3-3n
		Pe14-3-3i/Ol14-3-3h	Pe14-3-3h/Ba14-3-3n
			Pe14-3-7n/Ba14-3-3a
			Pe14-3-3d/Ba14-3-3a
			Pe14-3-3like1/Ba14-3-3a
			Pe14-3-3g/Ba14-3-3a
			Pe14-3-3b/Ba14-3-3m
			Pe14-3-3c/Ba14-3-3m
			Pe14-3-3o/Ba14-3-3i
			Pe14-3-3f/Ba14-3-3i
			Pe14-3-3like7/Ba14-3-3i
			Pe14-3-3like2/Ba14-3-3i
			Pe14-3-3a/Ba14-3-3l
			Pe14-3-3i/Ba14-3-3l
			Pe14-3-3b/Ba14-3-3j

## Sheet: Table S4
Table S4. The nonsynonymous substitution (Ka), synonymous substitution (Ks), and Ka / Ks ratios of 14-3-3 homologous gene pairs within Phyllostachys edulis and those between Phyllostachys edulis and Oryza sativa, Olyra latifolia, and Bonia amplexicaulis (Ba: B. amplexicaulis; Ol: O. latifolia; Os: O. sativa; Pe: P. edulis).
Gene_1	Gene_2	Ka	Ks	Ka / Ks
Pe14-3-3like7	Pe14-3-3o	0.064532	0.676867	0.09534
Pe14-3-3like1	Pe14-3-3n	0.030331	0.56509	0.053675
Pe14-3-3b	Pe14-3-3c	0.013552	0.149599	0.090589
Pe14-3-3n	Pe14-3-3d	0.007459	0.145751	0.051178
Pe14-3-3like1	Pe14-3-3d	0.03125	0.586694	0.053265
Pe14-3-3o	Pe14-3-3f	0.059847	0.164045	0.364819
Pe14-3-3like7	Pe14-3-3f	0.042674	0.628236	0.067926
Pe14-3-3like2	Pe14-3-3f	0.034118	0.50786	0.067181
Pe14-3-3l	Pe14-3-3k	0.024663	0.136937	0.180106
Pe14-3-3n	Pe14-3-3g	0.041113	0.541824	0.075878
Pe14-3-3d	Pe14-3-3g	0.021448	0.139432	0.153827
Pe14-3-3like1	Pe14-3-3g	0.035757	0.575631	0.062119
Pe14-3-3e	Pe14-3-3h	0.017114	0.168661	0.101471
Pe14-3-3o	Pe14-3-3h	0.030264	0.518729	0.058343
Pe14-3-3like3	Pe14-3-3like2	0.020672	0.131773	0.156873
Pe14-3-3k	OsGF14g	0.132481	0.435641	0.304107
Pe14-3-3l	OsGF14g	0.124681	0.489506	0.254708
Pe14-3-3o	OsGF14e	0.04268	0.953849	0.044745
Pe14-3-3f	OsGF14e	0.016768	0.384259	0.043636
Pe14-3-3like3	OsGF14e	0.073229	0.48642	0.150547
Pe14-3-3like2	OsGF14e	0.020427	0.353452	0.057792
Pe14-3-3b	OsGF14f	0.016964	0.390865	0.043402
Pe14-3-3c	OsGF14f	0.019738	0.64051	0.030816
Pe14-3-3o	OsGF14b	0.026181	0.276853	0.094568
Pe14-3-3f	OsGF14b	0.010266	0.244096	0.042058
Pe14-3-3like3	OsGF14b	0.027019	0.695629	0.03884
Pe14-3-3like2	OsGF14b	0.018763	0.51986	0.036092
Pe14-3-3n	OsGF14c	0.036694	0.707071	0.051896
Pe14-3-3d	OsGF14c	0.013707	0.507395	0.027014
Pe14-3-3like1	OsGF14c	0.042263	0.704671	0.059975
Pe14-3-3g	OsGF14c	0.032241	0.276858	0.116454
Pe14-3-3e	OsGF14a	0.03285	0.278586	0.117916
Pe14-3-3h	OsGF14a	0.035109	0.392021	0.089559
Pe14-3-3a	OsGF14d	0.033348	0.357435	0.093299
Pe14-3-3i	OsGF14d	0.099539	0.358485	0.277665
Pe14-3-3b	Ol14-3-3a	0.010137	0.31212	0.032477
Pe14-3-3c	Ol14-3-3a	0.010125	0.338794	0.029886
Pe14-3-3o	Ol14-3-3b	0.057595	0.216904	0.265533
Pe14-3-3f	Ol14-3-3b	0.039175	0.735963	0.053229
Pe14-3-3like7	Ol14-3-3b	0.030255	0.651255	0.046456
Pe14-3-3like2	Ol14-3-3b	0.013384	0.178112	0.075143
Pe14-3-3o	Ol14-3-3c	0.071347	1.11078	0.064232
Pe14-3-3n	Ol14-3-3c	0.062297	0.726202	0.085784
Pe14-3-3d	Ol14-3-3c	0.074436	1.01245	0.073521
Pe14-3-3like1	Ol14-3-3c	0.071635	1.17404	0.061016
Pe14-3-3f	Ol14-3-3c	0.023631	0.204757	0.115408
Pe14-3-3g	Ol14-3-3c	0.010271	0.219035	0.046892
Pe14-3-3like7	Ol14-3-3c	0.077397	1.10319	0.070158
Pe14-3-3like2	Ol14-3-3c	0.033094	0.645522	0.051266
Pe14-3-3n	Ol14-3-3d	0.005581	0.248437	0.022466
Pe14-3-3d	Ol14-3-3d	0.029454	0.576887	0.051056
Pe14-3-3like1	Ol14-3-3d	0.005115	0.24102	0.021223
Pe14-3-3g	Ol14-3-3d	0.037513	0.590357	0.063543
Pe14-3-3e	Ol14-3-3e	0.015398	0.257829	0.059723
Pe14-3-3h	Ol14-3-3e	0.011851	0.241588	0.049056
Pe14-3-3a	Ol14-3-3f	0.064192	0.295697	0.217088
Pe14-3-3like14	Ol14-3-4f	0.293398	1.98261	0.147985
Pe14-3-3b	Ol14-3-5f	0.068489	0.286177	0.239322
Pe14-3-3k	Ol14-3-6f	0.278012	NaN	NaN
Pe14-3-3l	Ol14-3-7f	0.317012	1.70326	0.186121
Pe14-3-3a	Ol14-3-3h	0.018566	0.20548	0.090356
Pe14-3-3i	Ol14-3-3h	0.01684	0.23479	0.071726
Pe14-3-3n	Ba14-3-3g	0.01124	0.116236	0.096697
Pe14-3-3d	Ba14-3-3g	0.031465	0.639819	0.049178
Pe14-3-3like1	Ba14-3-3g	0.010635	0.208451	0.051021
Pe14-3-3g	Ba14-3-3g	0.041696	0.641728	0.064975
Pe14-3-4n	Ba14-3-3h	0.043264	0.242272	0.178578
Pe14-3-3d	Ba14-3-3h	0.061454	0.663044	0.092685
Pe14-3-3like1	Ba14-3-3h	0.044614	0.197753	0.225604
Pe14-3-3g	Ba14-3-3h	0.066106	0.669521	0.098737
Pe14-3-3o	Ba14-3-3e	0.06682	0.693841	0.096305
Pe14-3-3f	Ba14-3-3e	0.027068	0.074134	0.365122
Pe14-3-3like7	Ba14-3-3e	0.015933	0.135085	0.117949
Pe14-3-3like2	Ba14-3-3e	0.035991	0.599738	0.060011
Pe14-3-3o	Ba14-3-3c	0.05534	0.181183	0.305435
Pe14-3-3f	Ba14-3-3c	0.039219	0.662669	0.059183
Pe14-3-3like7	Ba14-3-3c	0.011711	0.205505	0.056986
Pe14-3-3b	Bal14-3-3f	0.013564	0.123203	0.110091
Pe14-3-3c	Bal14-3-3f	0.010138	0.190622	0.053185
Pe14-3-5n	Ba14-3-3d	0.036111	0.555572	0.064999
Pe14-3-3d	Ba14-3-3d	0.017066	0.065518	0.260472
Pe14-3-3like1	Ba14-3-3d	0.031223	0.564753	0.055286
Pe14-3-3g	Ba14-3-3d	0.01796	0.126322	0.142174
Pe14-3-6n	Ba14-3-3b	0.010274	0.164352	0.062513
Pe14-3-3d	Ba14-3-3b	0.032137	0.618245	0.051981
Pe14-3-3like1	Ba14-3-3b	0.008552	0.126807	0.067441
Pe14-3-3g	Ba14-3-3b	0.035757	0.575631	0.062119
Pe14-3-3e	Ba14-3-3n	0.021565	0.14459	0.149144
Pe14-3-3h	Ba14-3-3n	0.015977	0.143578	0.111277
Pe14-3-7n	Ba14-3-3a	0.03987	0.572052	0.069696
Pe14-3-3d	Ba14-3-3a	0.036582	0.139527	0.262183
Pe14-3-3like1	Ba14-3-3a	0.041848	0.607565	0.068878
Pe14-3-3g	Ba14-3-3a	0.035412	0.225115	0.157308
Pe14-3-3b	Ba14-3-3m	0.010673	0.225114	0.047412
Pe14-3-3c	Ba14-3-3m	0.012467	0.272939	0.045676
Pe14-3-3o	Ba14-3-3i	0.062012	0.705024	0.087957
Pe14-3-3f	Ba14-3-3i	0.023127	0.182119	0.126986
Pe14-3-3like7	Ba14-3-3i	0.00932	0.169062	0.055126
Pe14-3-3like2	Ba14-3-3i	0.027649	0.667959	0.041393
Pe14-3-3a	Ba14-3-3l	0.01854	0.120719	0.153582
Pe14-3-3i	Ba14-3-3l	0.015118	0.159737	0.094644
Pe14-3-3b	Ba14-3-3j	0.018716	0.18281	0.102382
Pe14-3-3c	Ba14-3-3j	0.015261	0.233727	0.065295

## Sheet: Table S5
Table S5. Kyoto Encyclopedia of Genes and Genomes (KEGG) pathway analysis of the genes co-expressed with 16 Pe14-3-3s (Pe: P. edulis).
KEGG Pathway ID	KEGG Pathway	Number of Genes	Annotaed Genes	P-value
ko03010	Ribosome	14	PH02Gene07423;PH02Gene09534;PH02Gene16557;PH02Gene21754;PH02Gene02396;PH02Gene25064;PH02Gene26994;PH02Gene30099;PH02Gene30699;PH02Gene33824;PH02Gene38808;PH02Gene42141;PH02Gene44359;PH02Gene45567	0.00374138
ko04120	Ubiquitin mediated proteolysis	3	PH02Gene06679;PH02Gene14663;PH02Gene22472	0.11222
ko04712	Circadian rhythm - plant	2	PH02Gene07783;PH02Gene09521	0.133734
ko03040	Spliceosome	6	PH02Gene05007;PH02Gene11086;PH02Gene13645;PH02Gene29249;PH02Gene31431;PH02Gene34435	0.22303
ko03050	Proteasome	2	PH02Gene25241;PH02Gene39445	0.339128
ko04136	Autophagy - other eukaryotes	1	PH02Gene22354	0.348028
ko03015	mRNA surveillance pathway	3	PH02Gene13645;PH02Gene31431;PH02Gene40711	0.365114
ko04146	Peroxisome	1	PH02Gene48503	0.412844
ko03008	Ribosome biogenesis in eukaryotes	2	PH02Gene21905;PH02Gene25852	0.457291
ko00190	Oxidative phosphorylation	2	PH02Gene12921;PH02Gene44910	0.46117
ko04141	Protein processing in endoplasmic reticulum	4	PH02Gene11230;PH02Gene14663;PH02Gene22472;PH02Gene23498	0.522181
ko04075	Plant hormone signal transduction	4	PH02Gene02526;PH02Gene33717;PH02Gene38762;PH02Gene46594	0.6149
ko04016	MAPK signaling pathway - plant	1	PH02Gene33717	0.645264
ko03420	Nucleotide excision repair	1	PH02Gene06679	0.657597
ko03013	RNA transport	3	PH02Gene13645;PH02Gene29764;PH02Gene31431	0.694956
ko04145	Phagosome	1	PH02Gene12921	0.765678
ko01100	Metabolic pathways	2	PH02Gene12921;PH02Gene44910	0.779537
ko03018	RNA degradation	1	PH02Gene12932	0.815456

## Sheet:  Table S6
Table S6. Gene Ontology (GO) enrichment analysis of the genes co-expressed with 16 Pe14-3-3s (Pe: P. edulis).
GO ID	Term	Number of Genes	Annotaed Genes	P-value
GO:0044085	Cellular component biogenesis	29	PH02Gene05007;PH02Gene07423;PH02Gene09534;PH02Gene09748;PH02Gene10917;PH02Gene13902;PH02Gene13968;PH02Gene15997;PH02Gene16557;PH02Gene20070;PH02Gene20230;PH02Gene21905;PH02Gene25241;PH02Gene25852;PH02Gene26994;PH02Gene30256;PH02Gene30699;PH02Gene31809;PH02Gene32246;PH02Gene33824;PH02Gene33944;PH02Gene37302;PH02Gene37979;PH02Gene38808;PH02Gene39445;PH02Gene42141;PH02Gene44910;PH02Gene45319;PH02Gen…	1.10131e-09
GO:0022613	Ribonucleoprotein complex biogenesis	19	PH02Gene05007;PH02Gene07423;PH02Gene09534;PH02Gene09748;PH02Gene10917;PH02Gene15997;PH02Gene16557;PH02Gene21905;PH02Gene25852;PH02Gene26994;PH02Gene30256;PH02Gene30699;PH02Gene32246;PH02Gene33824;PH02Gene33944;PH02Gene37302;PH02Gene38808;PH02Gene42141;PH02Gene45567	3.64313e-09
GO:0042254	Ribosome biogenesis	15	PH02Gene07423;PH02Gene09534;PH02Gene10917;PH02Gene15997;PH02Gene16557;PH02Gene21905;PH02Gene25852;PH02Gene26994;PH02Gene30256;PH02Gene30699;PH02Gene33824;PH02Gene33944;PH02Gene38808;PH02Gene42141;PH02Gene45567	1.22569e-07
GO:0071840	Cellular component organization or biogenesis	41	PH02Gene00713;PH02Gene05007;PH02Gene05772;PH02Gene07303;PH02Gene07423;PH02Gene09521;PH02Gene09534;PH02Gene09748;PH02Gene10535;PH02Gene10917;PH02Gene11230;PH02Gene12299;PH02Gene13902;PH02Gene13968;PH02Gene15997;PH02Gene16557;PH02Gene20070;PH02Gene20230;PH02Gene20377;PH02Gene21905;PH02Gene23435;PH02Gene24627;PH02Gene25241;PH02Gene25852;PH02Gene26994;PH02Gene30256;PH02Gene30699;PH02Gene31809;PH02Gen…	6.3252e-07
GO:0034641	Cellular nitrogen compound metabolic process	65	PH02Gene00182;PH02Gene02396;PH02Gene02518;PH02Gene02526;PH02Gene03970;PH02Gene04153;PH02Gene04698;PH02Gene05007;PH02Gene06679;PH02Gene07423;PH02Gene07515;PH02Gene07783;PH02Gene09534;PH02Gene09748;PH02Gene09845;PH02Gene09923;PH02Gene10535;PH02Gene10917;PH02Gene11019;PH02Gene11840;PH02Gene12313;PH02Gene12428;PH02Gene13720;PH02Gene13908;PH02Gene15836;PH02Gene15997;PH02Gene16557;PH02Gene20991;PH02Gen…	9.98511e-07
GO:1901566	Organonitrogen compound biosynthetic process	29	PH02Gene02396;PH02Gene02518;PH02Gene07423;PH02Gene09534;PH02Gene09748;PH02Gene09845;PH02Gene09923;PH02Gene12428;PH02Gene13908;PH02Gene15836;PH02Gene15997;PH02Gene16557;PH02Gene21754;PH02Gene21905;PH02Gene22243;PH02Gene23652;PH02Gene25064;PH02Gene25852;PH02Gene26994;PH02Gene30699;PH02Gene33824;PH02Gene37302;PH02Gene37355;PH02Gene38808;PH02Gene42141;PH02Gene42143;PH02Gene44359;PH02Gene45567;PH02Gen…	5.17e-06
GO:0006807	Nitrogen compound metabolic process	66	PH02Gene00182;PH02Gene02396;PH02Gene02518;PH02Gene02526;PH02Gene03970;PH02Gene04153;PH02Gene04698;PH02Gene05007;PH02Gene06679;PH02Gene07423;PH02Gene07515;PH02Gene07783;PH02Gene09534;PH02Gene09748;PH02Gene09845;PH02Gene09923;PH02Gene10535;PH02Gene10917;PH02Gene11019;PH02Gene11840;PH02Gene12313;PH02Gene12428;PH02Gene13720;PH02Gene13908;PH02Gene15836;PH02Gene15997;PH02Gene16557;PH02Gene20991;PH02Gen…	8.11423e-06
GO:0022607	Cellular component assembly	17	PH02Gene05007;PH02Gene09748;PH02Gene13902;PH02Gene13968;PH02Gene20070;PH02Gene20230;PH02Gene25241;PH02Gene30699;PH02Gene31809;PH02Gene32246;PH02Gene33824;PH02Gene37302;PH02Gene37979;PH02Gene38808;PH02Gene39445;PH02Gene44910;PH02Gene45319	1.14028e-05
GO:0043604	Amide biosynthetic process	21	PH02Gene02396;PH02Gene02518;PH02Gene07423;PH02Gene09534;PH02Gene09748;PH02Gene09845;PH02Gene15997;PH02Gene16557;PH02Gene21754;PH02Gene21905;PH02Gene25064;PH02Gene25852;PH02Gene26994;PH02Gene30699;PH02Gene33824;PH02Gene37302;PH02Gene38808;PH02Gene42141;PH02Gene44359;PH02Gene45567;PH02Gene46501	1.20335e-05
GO:0006412	Translation	20	PH02Gene02396;PH02Gene02518;PH02Gene07423;PH02Gene09534;PH02Gene09748;PH02Gene15997;PH02Gene16557;PH02Gene21754;PH02Gene21905;PH02Gene25064;PH02Gene25852;PH02Gene26994;PH02Gene30699;PH02Gene33824;PH02Gene37302;PH02Gene38808;PH02Gene42141;PH02Gene44359;PH02Gene45567;PH02Gene46501	1.38612e-05
GO:0043043	Peptide biosynthetic process	20	PH02Gene02396;PH02Gene02518;PH02Gene07423;PH02Gene09534;PH02Gene09748;PH02Gene15997;PH02Gene16557;PH02Gene21754;PH02Gene21905;PH02Gene25064;PH02Gene25852;PH02Gene26994;PH02Gene30699;PH02Gene33824;PH02Gene37302;PH02Gene38808;PH02Gene42141;PH02Gene44359;PH02Gene45567;PH02Gene46501	1.59115e-05
GO:0044271	Cellular nitrogen compound biosynthetic process	46	PH02Gene00182;PH02Gene02396;PH02Gene02518;PH02Gene02526;PH02Gene03970;PH02Gene04153;PH02Gene07423;PH02Gene07783;PH02Gene09534;PH02Gene09748;PH02Gene09845;PH02Gene09923;PH02Gene10535;PH02Gene12428;PH02Gene13720;PH02Gene13908;PH02Gene15836;PH02Gene15997;PH02Gene16557;PH02Gene20991;PH02Gene21027;PH02Gene21754;PH02Gene21905;PH02Gene21972;PH02Gene22243;PH02Gene22396;PH02Gene25064;PH02Gene25241;PH02Gen…	1.96128e-05
GO:0006587	Serotonin biosynthetic process from tryptophan	2	PH02Gene09923;PH02Gene13908	2.50064e-05
GO:0006588	Activation of tryptophan 5-monooxygenase activity	2	PH02Gene09923;PH02Gene13908	2.50064e-05
GO:0032770	Positive regulation of monooxygenase activity	2	PH02Gene09923;PH02Gene13908	2.50064e-05
GO:0042427	Serotonin biosynthetic process	2	PH02Gene09923;PH02Gene13908	2.50064e-05
GO:0042428	Serotonin metabolic process	2	PH02Gene09923;PH02Gene13908	2.50064e-05
GO:1901162	Primary amino compound biosynthetic process	2	PH02Gene09923;PH02Gene13908	2.50064e-05
GO:0065003	Macromolecular complex assembly	14	PH02Gene05007;PH02Gene09748;PH02Gene13902;PH02Gene20070;PH02Gene25241;PH02Gene30699;PH02Gene31809;PH02Gene32246;PH02Gene33824;PH02Gene37302;PH02Gene37979;PH02Gene38808;PH02Gene39445;PH02Gene44910	6.01942e-05
GO:0043933	Macromolecular complex subunit organization	18	PH02Gene05007;PH02Gene09521;PH02Gene09748;PH02Gene10535;PH02Gene10917;PH02Gene13902;PH02Gene20070;PH02Gene25241;PH02Gene30699;PH02Gene31809;PH02Gene32246;PH02Gene33824;PH02Gene37302;PH02Gene37979;PH02Gene38808;PH02Gene39445;PH02Gene39628;PH02Gene44910	7.27522e-05

## Sheet: Table S7
Table S7. The correlation analyasis between four Pe14-3-3s and eight Pe_ribosomes based on the expression levels in the shoots with different heights and those in the roots with different lengths of P. edulis (Pe: P. edulis).
Pe_ribosomes	Pe14-3-3s	Pearson’s Correlation Coefficients in Shoot	P-values in Shoot	Pearson’s Correlation Coefficients in Root	P-values in Root
Pe_ribosome-1	Pe14-3-3b	0.858885	0.0284651	0.861001	0.000156856
Pe_ribosome-1	Pe14-3-3d	0.88472	0.0191681	0.871011	0.000106094
Pe_ribosome-1	Pe14-3-3k	0.958133	0.00259263	0.937242	2.3e-06
Pe_ribosome-1	Pe14-3-3l	0.949407	0.00377479	0.825523	0.000509662
Pe_ribosome-2	Pe14-3-3b	0.891399	0.0170509	0.863619	0.000142023
Pe_ribosome-2	Pe14-3-3d	0.907155	0.0125301	0.862329	0.000149187
Pe_ribosome-2	Pe14-3-3k	0.936153	0.0059846	0.918901	9.09e-06
Pe_ribosome-2	Pe14-3-3l	0.929889	0.00720101	0.827029	0.000487423
Pe_ribosome-3	Pe14-3-3b	0.846266	0.0336346	0.812946	0.00743543
Pe_ribosome-3	Pe14-3-3d	0.840272	0.036232	0.851261	0.00684152
Pe_ribosome-3	Pe14-3-3k	0.980432	0.000570593	0.943789	2.17e-07
Pe_ribosome-3	Pe14-3-3l	0.963089	0.00201853	0.814799	5.47e-07
Pe_ribosome-4	Pe14-3-3b	0.857578	0.0289814	0.86363	0.000141967
Pe_ribosome-4	Pe14-3-3d	0.893267	0.01648	0.847183	0.000256904
Pe_ribosome-4	Pe14-3-3k	0.956836	0.00275452	0.912713	1.35e-05
Pe_ribosome-4	Pe14-3-3l	0.943181	0.00475091	0.837695	0.000350995
Pe_ribosome-5	Pe14-3-3b	0.909387	0.0119441	0.807414	0.000845377
Pe_ribosome-5	Pe14-3-3d	0.819563	0.0458989	0.797377	0.00109503
Pe_ribosome-5	Pe14-3-3k	0.923098	0.00864341	0.929212	4.39e-06
Pe_ribosome-5	Pe14-3-3l	0.934516	0.00629192	0.88394	6.09e-05
Pe_ribosome-6	Pe14-3-3b	0.863546	0.0266593	0.823525	0.000540388
Pe_ribosome-6	Pe14-3-3d	0.84705	0.0333017	0.840372	0.000322064
Pe_ribosome-6	Pe14-3-3k	0.972993	0.00108422	0.956525	3.17e-07
Pe_ribosome-6	Pe14-3-3l	0.962003	0.00213825	0.862034	0.000150865
Pe_ribosome-7	Pe14-3-3b	0.866057	0.0257095	0.804438	0.000914166
Pe_ribosome-7	Pe14-3-3d	0.819894	0.0457361	0.802558	0.000959822
Pe_ribosome-7	Pe14-3-3k	0.98465	0.00035163	0.943807	1.27e-06
Pe_ribosome-7	Pe14-3-3l	0.973837	0.0010178	0.894878	3.61e-05
Pe_ribosome-8	Pe14-3-3b	0.818066	0.0466389	0.83237	0.0182925
Pe_ribosome-8	Pe14-3-3d	0.814136	0.048608	0.835099	0.0164624
Pe_ribosome-8	Pe14-3-3k	0.980772	0.000551006	0.906758	9.94e-08
Pe_ribosome-8	Pe14-3-3l	0.960354	0.00232656	0.860164	6.05e-08

## Sheet: Table S8
Table S8. The correlation analysis of 12 genes (four Pe14-3-3s and eight Pe_ribosomes) based on the expression levels in the shoots with different heights and those in the roots with different lengths of P. edulis (Pe: P. edulis).
Gene_1	Gene_2	Pearson’s Correlation coefficients	P-values
Pe_ribosome-2	Pe_ribosome-1	0.983733	4.09e-14
Pe14-3-3b	Pe_ribosome-1	0.793911	4.95e-05
Pe14-3-3d	Pe_ribosome-1	0.767656	0.000124555
Pe_ribosome-3	Pe_ribosome-1	0.623297	0.00435604
Pe_ribosome-4	Pe_ribosome-1	0.683416	0.00125655
Pe14-3-3k	Pe_ribosome-1	0.728589	0.0004033
Pe_ribosome-5	Pe_ribosome-1	0.883046	5.53e-07
Pe_ribosome-6	Pe_ribosome-1	0.881327	6.22e-07
Pe_ribosome-7	Pe_ribosome-1	0.525121	0.0209611
Pe14-3-3l	Pe_ribosome-1	0.836924	7.91e-06
Pe_ribosome-8	Pe_ribosome-1	0.876937	8.34e-07
Pe14-3-3b	Pe_ribosome-2	0.809112	2.73e-05
Pe14-3-3d	Pe_ribosome-2	0.775687	9.52e-05
Pe_ribosome-3	Pe_ribosome-2	0.637321	0.00333478
Pe_ribosome-4	Pe_ribosome-2	0.705444	0.000740633
Pe14-3-3k	Pe_ribosome-2	0.726107	0.000431686
Pe_ribosome-5	Pe_ribosome-2	0.90822	7.69e-08
Pe_ribosome-6	Pe_ribosome-2	0.876342	8.67e-07
Pe_ribosome-7	Pe_ribosome-2	0.54059	0.0168615
Pe14-3-3l	Pe_ribosome-2	0.828167	1.2e-05
Pe_ribosome-8	Pe_ribosome-2	0.884728	4.92e-07
Pe14-3-3d	Pe14-3-3b	0.875577	9.11e-07
Pe_ribosome-3	Pe14-3-3b	0.701636	0.000814173
Pe_ribosome-4	Pe14-3-3b	0.779308	8.4e-05
Pe14-3-3k	Pe14-3-3b	0.696003	0.000934129
Pe_ribosome-5	Pe14-3-3b	0.847471	4.66e-06
Pe_ribosome-6	Pe14-3-3b	0.834656	8.83e-06
Pe_ribosome-7	Pe14-3-3b	0.6885	0.00111664
Pe14-3-3l	Pe14-3-3b	0.480863	0.0371453
Pe_ribosome-8	Pe14-3-3b	0.709779	0.000663804
Pe_ribosome-3	Pe14-3-3d	0.748649	0.000226413
Pe_ribosome-4	Pe14-3-3d	0.827754	1.22e-05
Pe14-3-3k	Pe14-3-3d	0.722269	0.000478888
Pe_ribosome-5	Pe14-3-3d	0.810099	2.62e-05
Pe_ribosome-6	Pe14-3-3d	0.845938	5.04e-06
Pe_ribosome-7	Pe14-3-3d	0.724363	0.000452625
Pe14-3-3l	Pe14-3-3d	0.411271	0.0802291
Pe_ribosome-8	Pe14-3-3d	0.714985	0.000580513
Pe_ribosome-4	Pe_ribosome-3	0.9778	5.63e-13
Pe14-3-3k	Pe_ribosome-3	0.962109	5.02e-11
Pe_ribosome-5	Pe_ribosome-3	0.866727	1.58e-06
Pe_ribosome-6	Pe_ribosome-3	0.912727	5.09e-08
Pe_ribosome-7	Pe_ribosome-3	0.985769	1.32e-14
Pe14-3-3l	Pe_ribosome-3	0.492401	0.0322157
Pe_ribosome-8	Pe_ribosome-3	0.864584	1.8e-06
Pe14-3-3k	Pe_ribosome-4	0.937917	3.07e-09
Pe_ribosome-5	Pe_ribosome-4	0.896395	2.07e-07
Pe_ribosome-6	Pe_ribosome-4	0.933534	5.41e-09
Pe_ribosome-7	Pe_ribosome-4	0.966882	1.63e-11
Pe14-3-3l	Pe_ribosome-4	0.469186	0.042708
Pe_ribosome-8	Pe_ribosome-4	0.856419	2.88e-06
Pe_ribosome-5	Pe14-3-3k	0.900248	1.52e-07
Pe_ribosome-6	Pe14-3-3k	0.946052	9.58e-10
Pe_ribosome-7	Pe14-3-3k	0.927698	1.08e-08
Pe14-3-3l	Pe14-3-3k	0.616536	0.00493311
Pe_ribosome-8	Pe14-3-3k	0.918762	2.83e-08
Pe_ribosome-6	Pe_ribosome-5	0.95532	1.99e-10
Pe_ribosome-7	Pe_ribosome-5	0.809559	2.68e-05
Pe14-3-3l	Pe_ribosome-5	0.741879	0.000276694
Pe_ribosome-8	Pe_ribosome-5	0.939144	2.61e-09
Pe_ribosome-7	Pe_ribosome-6	0.857601	2.69e-06
Pe14-3-3l	Pe_ribosome-6	0.701862	0.000809625
Pe_ribosome-8	Pe_ribosome-6	0.956356	1.64e-10
Pe14-3-3l	Pe_ribosome-7	0.353486	0.137643
Pe_ribosome-8	Pe_ribosome-7	0.775198	9.68e-05
Pe_ribosome-8	Pe14-3-3l	0.843365	5.75e-06

## Sheet: Table S9
Table S9. Primer sequences for gene cloning and qPCR (At: A. thaliana; Pe: P. edulis).
Experiments	Gene Names	Primers (5′—3′)
Gene coloning	Pe14-3-3b	F: CCCATCGCTCTCCTCTCCCTATT
		R: TTAGATAACGCAGCCCTACTGTGTC
	Pe14-3-3d	F: ATGTCGCGGGAGGAGAAT
		R: TTGATCCTCCCGATCACTG
	Pe_ribosome-1	F: ATGGCTCCCACCAAGAAGGCAT
		R: TTTTCTCTTCACTGAGAGCCAGG
	Pe_ribosome-4	F: ATGGCGGAGGAGACCCCA
		R: CTAGTGCGACTTGACATACTCCTGC
	Pe_ribosome-5	F: ATGCCGTTCAAGAGGTTCGTG
		R: CTAAGCCGCAACCTCCTTCTTG
	Pe_ribosome-6	F: ATGGCAAGGGGTTTGAAGAAG
		R: TTAAGCTTTGGCAGCAGCCT
qPCR	Pe14-3-3b	F: CTACTGCTGAGGCAACCCGT
		R: TTCTTGTAAGCCACAGAAAGCAG
	Pe14-3-3d	F: TGAAGCATCCCATGAGGAGA
		R: CTACGAGCACCAATCACATTCTT
	Pe_ribosome-1	F: CATTTGACGAGGCCATCTCTG
		R: GGTCGGAGGTCCATAGGGTC
	Pe_ribosome-4	F: TATATCCTCCATTGAGCAGAAGG
		R: AGACCTTGGACTCAGGGGC
	Pe_ribosome-5	F: TGCACAATGCTGAAAAGATTGA
		R: GTAGCCTTCTCATAACGCTTAGAAG
	Pe_ribosome-6	F: CTTGGTGCTTTGCAATGGC
		R: AACCTTCTTGGCGACATTGC
	AtRPL30e	F: TGCGGAGAAGAAGGCGAA
		R: TGCGAAGGGATTTGAGAACAG
	AtRPL4	F: TGTAGTCGACCAAAACAGGGC
		R: TCTGTTGATATCAATGACGATGTCA
	AtRPS4A	F: AGGCATTCCTTACCTGAACACTTA
		R: GCCAACATCAAACTTGATGAACT
	PeTIP41	F: AAAATCATTGTAGGCCATTGTCG
		R: ACTAAATTAAGCCAGCGGGAGTG
	AtActin2	F: GGTAACATTGTGCTCAGTGGTGG
		R: CTCGGCCTTGGAGATCCACATC
